# Supplementary material for: Inactivation of Target RNA Cleavage of a III-B CRISPR-Cas System Induces Robust Autoimmunity in Saccharolobus islandicus
Source: Int J Mol Sci. 2022 Jul 31;23(15):8515. doi: 10.3390/ijms23158515 (PMC9368842; doi:10.3390/ijms23158515)
Supplement: Supplementary file 1 [file ijms-23-08515-s001.zip]

Archive with 1 entries (1 files):
- ijms-1826332-supplementary.pdf
